# Supplementary material for: Evaluation of ocular and systemic endpoints after radiation of posterior uveal melanoma – A systematic review and meta-analysis
Source: Heliyon. 2024 Aug 22;10(18):e36468. doi: 10.1016/j.heliyon.2024.e36468 (PMC11414481; doi:10.1016/j.heliyon.2024.e36468)
Supplement: Multimedia component 1 [file mmc1.xlsx]

## Sheet: Overview table
OVERVIEW FOR SYSTEMATIC REVIEW - RADIATION THERAPY OPTIONS FOR POSTERIOR UVEAL MELAMONA
											Outcomes / Clinical endpoints																Radiation side effects
No.	Therapy (drop down)	Study type	Title of study	PMID	Year of publication	# Patients (n)	Age	Gender	Inclusion criteria	Exclusion criteria	Diagnostic method	Follow up time	Tumor size (basal diameter & tumor thickness)		Local tumor control	Visual acuity	Metastasis				Survival	Recurrence after radiation	Enucleation	Prognosis			Radiation retinopahy				Vitreous haemorrhage				Neovascular Glaucoma (NVG)				Radiation maculopathy				Radiation opticopathy				Cataract
							Mean (range)	m/f (%)			Clinical / biopsy	Median (range) Months	Basal diameter / Thickness	How was measured			% of cases	Survival	Involved organs	Therapy				Clinical factors	Genetic factors	Histopathological factors	% of cases	Time after therapy	Diagnostic method	Therapy	% of cases	Time after therapy	Diagnostic method	Therapy	% of cases	Time after therapy	Diagnostic method	Therapy	% of cases	Time after therapy	Diagnostic method	Therapy	% of cases	Time after therapy	Diagnostic method	Therapy	% of cases	Time after therapy	Diagnostic method
1	Proton beam therapy	Retrospective study	Clinical Outcomes of Proton Beam Therapy for Choroidal Melanoma at a Single Institute in Korea	28421723		24	62.58 (44-85)	58,3/41.7		no distant metastasis, tumor diameter  24 mm, tumor height  14 mm, tumor vol- ume < 30% of the ocular volume, and no full retinal detach- ment	Klinisch	36.5 months (9 to 82 months)	Basal tumor diameter, median (range, mm) 11 (4.4-16) Tumor thickness, median (range, mm) 8 (2-13)	slit-lamp examination, indirect fundoscopy, ultrasonography (USG), fluorescein angiography, and orbit MRI followed by a systemic work-up of the liver using computed tomography (CT) or 18-fluorodeoxyglucose positron emission tomography.	3-year local progression free survival 95.8%	> 20/40 Snellen VA was 41.7% at baseline, which decreased to 16.7% at the final fol- low-up. A total of 58.3% and 45.8% of patients lost at least three or at least five lines of Snellen VA, respectively. The aspect of visual change is shown in Table 4. Six patients main- tained their VA. Five patients had a small-sized tumor without involvement of the optic disc	2 Patienten (11 und 47 Monate nach Diagnose)	The 3-year distant metastasis-free survival 95.8%	Leber	n.a.	3-year 100% (overall survival)	2,4% (1 Patient)	1 Patient	n.a.	n.a.	n.a.	12.6		n.a.		4.2	n.a.	n.a.	n.a.					n.a.	n.a.	n.a.	n.a.	n.a.	n.a.	n.a.	n.a.	4.2	n.a.	n.a.
2	Gamma knife	Retrospective review	Gamma Knife Radiosurgery for Uveal Melanoma: A Retrospective Review of Clinical Complications in a Tertiary Referral Center	32258019		194	Median 65 years (range 27–89)	m 51.6%		Exclusion criteria were: inability to obtain the informed consent; other ocular tumors different from UM (namely, choroidal metastasis, choroidal hemangioma, optic nerve glioma, etc.); treatment with other modalities other than or in concomitance with GKR (transpupillary thermotherapy, brachytherapy, proton beam radiotherapy, etc.).	Klinisch	57.6 months (2–296 months)	median lesion volume was 475 ± 428 mm3.	UWF fundus photography, B-scan ultrasound	local control of the tumor was achieved, while in 12 eyes (6.2%) a recurrence was noted, after a median time of 29.43 months (range 7.1–74.7). Nine patients were enucleated (75%), 1 eye with a small tumor underwent transpupillary thermotherapy (8.3%), 1 proton beam radiotherapy (8.3%), and 1 refused any treatment (8.3%). Enucleation was performed in 18 eyes (9.3%), including all 9 eyes with recur…	n.a.	n.a.	n.a.	n.a.	n.a.	n.a.	n.a.	0.038	n.a.	n.a.	n.a.	34,5 RR	23.9 (median) 25.2±16.3 (mean±SD) 3–78.9 (range)	Fundus photography, Fluorescein angiography, Optical coherence tomography	Observation, retinal laser photocoagulation and/or intravitreal anti-VEGF	14.4	Monate: 26.8 (median) 29.5±26.5 (mean±SD) 1.1–113.1 (range)			0.273			it was managed with simple observation in 1 eye (1.9%), topical medications in 38 eyes (71.7%), retinal laser photocoagulation in 2 eyes (3.8%), intravitreal injections of anti-vascular endothelial growth factors (anti-VEGF) in 2 (3.8%), combination of the 2 in 8 (13.2%), cyclophotocoagulation in 1 (1.9%), and enucleation in 2 eye (3.8%).	11.4	13.7 (median) 24.2±23.2 (mean±SD) 1.4–87.5 (range)	Fluorescein angiography	intravitreal anti-VEGF, local steroids, combination of both	18.6	14.9 (median) 21.7±14.7 (mean±SD) 3–58.4 (range)		observation,vitrectomy plus endolaser, only laser photocoagulation	41.2	18 (median) 23.4±22.5 (mean±SD) 2.7–143.8 (range)
3	Proton beam therapy	Retrospective, descriptive study	Ultra-wide-field imaging of choroidal melanoma before and after proton beam radiation therapy	31466473		38	Median age was 60 years (range: 41–85	m 61%			Klinisch	24 months (range 6–48 months)	initial mean tumour height were 3.88 mm (SD: 1.69) mean basal diameter was 9.7 mm (SD: 2.84) and 8.63 mm (SD: 2.59) at initial findings	Ultrasound	n.a.	initially 20/40 (range: 20/2000 to 20/20) compared with 20/63 (range: 20/2000 to 20/20) at the last follow-up examination after treatment					n.a.						62		ultra-wide-field scanning laser ophthalmoscopy	n.a.									54		n.a.	n.a.	10		n.a.	n.a.	10		n.a.
4	Proton beam therapy	Retrospective comparative case series	Radiation-Induced Optic Neuropathy: Observation versus Intravitreal Treatment: Can Visual Acuity Be Maintained by Intravitreal Treatment?	31323201		93					Klinisch	55 months (29-187 months																															100			48 Pat. Observation and 45 Pat. intravitreal therapy (triamcinolone, bevacizumab, and/or dexamethasone)	100
5	Ruthenium-106 brachytherapy	Retrospective, non-randomized comparative case series	Comparison of Iodide-125 and Ruthenium-106 Brachytherapy in the Treatment of Choroidal Melanomas.	32099319		20	48.3	0.5		We excluded a single patient in each group receiving transpupillary thermotherapy before the treatment.	Klinisch	mean follow-up of these patients was 29.7 months (range, 15–54 months; SD, 9.0 months	Diameter mean±SD: 12.4±0.8 mm Thickness mean±SD 5.9±0.5 mm	Ultrasound	After follow up tumor remnant was 9.4 x 8.0 x 4.9 mm	0.8±0.2 VA 0 LOGMAR 0.90±0.3 after therapy	0					1 Patient					10		ﬂuorescein angiography (FA) and optical coherence tomography (OCT) were used.						3 Pat.												4 Pat.
6	Iodine-125 brachytherapy	Retrospective, non-randomized comparative case series	Comparison of Iodide-125 and Ruthenium-106 Brachytherapy in the Treatment of Choroidal Melanomas.	32099319		15	47.3	11/4 (Patienten)		We excluded a single patient in each group receiving transpupillary thermotherapy before the treatment.	Klinisch	mean follow-up of these patients was 29.7 months (range, 15–54 months; SD, 9.0 months	Diameter mean±SD: 14.0±0.7 Thickness mean±SD 9.8±0.6	Ultrasound	After follow up tumor remnant was 9.4 x 8.0 x 4.9 mm	1.3±0.3 VA 0 LOGMAR 1.4±0.2 after therapy	0					0 Patienten					13.4		ﬂuorescein angiography (FA) and optical coherence tomography (OCT) were used.						2. Pat												5 Pat.
7	Iodine-125 brachytherapy	Retrospective, interventional case series	Impact of uveal melanoma thickness on post-plaque radiotherapy outcomes in the prophylactic anti-vascular endothelial growth factor era in 1131 patients	32277560		1131	60 yrs (mean) 20-97 (range)	49/51			Klinisch	40 (34, 3-117) months Mean (median, range)		slit lamp biomicroscopy and indirect ophthalmoscopy by a senior ocular oncologist, as well as fundus photography, fluorescein angiography, ultrasonography, and optical coherence tomography (OCT).		Visual acuity (LogMAR) Mean (median, range) before therapy: 0.35 (0.18, 0.00-4.00) after therapy: 1.02 (0.54, 0.00-5.00)	0.09	Time to metastasis (months) Mean (median, range) 28 (24, 3-80)				2% (22 Pat.) nach 28 Monaten (mean)	1 % (15 Patienten) nach 35 Monaten (mean)				Non proliferative: 24 % Proliferative: 1 %	Non proliferative: 28 (24, 4-97) Monate Proliferative: 33 (36, 3-55) Monate							0.03	38 Monate (34, 4-96) Mean (median, range)			38	29 (24, 4-114) Mean (median, range)			17	30 (27, 2-93) Mean (median, range)			27	27 (21, 2-138) Monate
8	Iodine-125 brachytherapy	Prospective, noncomparative, interventional case series	The COMS Randomized Trial of Iodine 125 Brachytherapy for Choroidal Melanoma: IV. Local Treatment Failure and Enucleation in the First 5 Years after Brachytherapy. COMS Report No. 19.	32200815	2001	>650		0.5								VA (No., %)_x001F_20/20 211 32.5 20/25–20/40 244 37.5 20/50–20/160 126 19.4 _x001E_20/200 63 9.7
9	Gamma knife	Retrospective review	Gamma knife radiosurgery for uveal melanoma: 12 years of experience.	18757470		78									0.91						88.8% at 3 years and 81.9% at 5 years						0.135				10.4
10	Stereotactic radiotherapy (SRT)	Retrospective analysis	RADIATION MACULOPATHY AFTER ONE-DAY SESSION STEREOTACTIC RADIOSURGERY IN PATIENTS WITH CILIARY BODY AND CHOROIDAL MELANOMA	31382751		168							Median Right eye: 0.3 cm3, left eye 0.26 cm3.																										29		optical coherence tomography
11	Gamma knife	Retrospective non-comparative case series	Incidence of radiation retinopathy after high-dosage single-fraction gamma knife radiosurgery for choroidal melanoma	11986096		32						mean follow-up of 38 months (range, 6-81 months															84
12	Gamma knife	Retrospective analysis	Gamma knife radiosurgery for the treatment of uveal melanoma and uveal metastases	28560050		11						19.74 ± 10.4 months	5.30 ± 2.17 mm	MRI and three-dimensional modeling was utilized to determine the tumor margins		0.30 ± 0.53/20/40 (logMAR/Snellen)					0.727						2/11
13	Proton beam therapy	Clinical study	Radiogenic side effects after hypofractionated stereotactic photon radiotherapy of choroidal melanoma in 212 patients treated between 1997 and 2007.	21945109		212																					54																50				50
14	Ruthenium-106 brachytherapy	Retrospective analysis	Radiation related complications after ruthenium plaque radiotherapy of uveal melanoma	8949719		100				EINSCHLUSSKRITERIEN: local tumour relapse, metastasis, mortality, and visual outcome	Klinisch	2.8 and 2.0 years (range 1 month to 10 years) for anterior and posterior segment complications, respectively	Median height of the tumour: 6mm (range 1-15 mm) and the median LBD 11 mm (range 4-25 mm)	best corrected visual acuities, biomicroscopy, applanationtonometry, indirectophthalmo-scopy, gonioscopy, Goldmann three mirror lens examination and B-scan ultrasonography. Fundus drawing was made. Photographs and fluoresceinangiographs													15% Glaskörperblutung												85				94				94
15	Proton beam therapy	Retrospective analysis	Predictive risk factors for radiation retinopathy and optic neuropathy after proton beam therapy for uveal melanoma	27376824		1127						Mean follow-up was 53.4 months (12-170.4 months)				initial levels of 0.3 logMAR-0.4 logMAR in patients without developing any radiation-induced complication but severely decreased to 1.0 logMAR or 1.5 logMAR in the case of developing radiation retinopathy only or optic neuropathy, respectively.											68.1	18.9 months (2.0-99.84 months)															41	19.8 months (0.2-170.4 months)			41	19.8 months (0.2-170.4 months)
16	Ruthenium-106 brachytherapy	Retrospective analysis	Tumor parameters predict the risk of side effects after ruthenium-106 plaque brachytherapy of uveal melanomas	28859118		143						37.9 months (median;IQR:20.37–62.0)	Median height 4,5 mm (IQR: 3,8 - 6,6 mm) Longest basal diameter of tumor to optic disc 6 mm (IQR: 9,5-13,5			at least 20/40 in 73,4% at least 20/200 in 96,5% at least counting fingers in 98,6%											18.3	48 months											42.6	48 months			32.8	48 months			32.8	48 months
17	Iodine-125 brachytherapy	Retrospective analysis	Analysis of local recurrence causes in uveal melanoma patients treated with 125I brachytherapy - a single institution study.	31969914		343						45 months (3 - 144 months)	5 - 12 mm	indirect ophthalmoscopy and ultrasound examination	Local reocurrance 8,5%
18	Proton beam therapy	Retrospective, nonrandomized cohort study	Estimates of ocular and visual retention following treatment of extra-large uveal melanomas by proton beam radiotherapy.	16769837		21						28 months	Mean tumor thickness and mean basal diameter were 8.6 mm and 18.7 mm, respectively.	clinical assessment and A-scan and B-scan ultrasonography	2-year Kaplan-Meier estimate of local tumor growth after treatment was 33%	Pre treatment, 81% of patients had visual acuity of at least 20/200. At 24 months of follow-up posttreatment, 25% of patients maintained visual acuity of 20/200 or better.											0.095	24 months															0.095	24 months			0.095	24 months
19	Gamma knife	Retrospective analysis	Predictors of radio-induced visual impairment after radiosurgery for uveal melanoma	28903963		66
20	Proton beam therapy	Clinical study	Hypofractionated stereotactic photon radiotherapy of posteriorly located choroidal melanoma with five fractions at ten Gy--clinical results after six years of experience.	24044800		91							base diameters, height and volume: 11.20mm (IQR 9.10-13.70), 9.80 mm (IQR 7.80-11.70), 4.53 mm (IQR 3.33-6.43) and 253.8mm(3) (IQR 127.5-477.0)		97,7% after 5 years	Median visual acuity decreased from 0.67 initially to 0.05 at the last individual follow-up (p<0.001)											43																35				35
21		HERAUSNEHMEN	Experimental validation of a new COMS-like 24 mm eye plaque for the treatment of large ocular melanoma tumors	31444131			Unpassendes Outcome	The new 24 mm COMS-like plaque was experimentally validated for clinical
22	Plaque brachytherapy + TTT	Prospective, noncomparative, interventional case series	Combined Plaque Radiotherapy and Transpupillary Thermotherapy for Choroidal Melanoma: Tumor Control and Treatment Complications in 270 Consecutive Patients	12096964	2002	270	Plaque brachytherapy + TTT
23	Plaque brachytherapy	Prospective, noncomparative, interventional case series	Plaque Radiotherapy for Large Posterior Uveal Melanomas (> or =8-mm Thick) in 354 Consecutive Patients	12359604	2002	354
24	Iodine-125 brachytherapy	Case series	Late Radiation Failures After Iodine 125 Brachytherapy for Uveal Melanoma Compared With Charged-Particle (Proton or Helium Ion) Therapy	12359605
25		Retrospective review	Predictors of Overall and Progression-Free Survival in Patients with Ocular Melanoma Metastatic to the Liver Undergoing Y90 Radioembolization	31686138
26	Low-dose dacarbazine (DTIC) and interferon-alpha-2b (IFN-α−2b)	HERAUSNEHMEN	A prospective trial of adjuvant therapy for high-risk uveal melanoma: assessing 5-year survival outcomes	31371315
27	Ruthenium-106 brachytherapy	HERAUSNEHMEN	Monte Carlo Simulation of the Treatment of Uveal Melanoma Using Measured Heterogeneous 106 Ru Plaques	31367591
28	Proton beam therapy	Institutional study	Breakdown of the blood-eye barrier in choroidal melanoma after proton beam radiotherapy	31300898
29	Iodine-125 brachytherapy	Retrospective, nonrandomized, comparative, interventional study.	Iodine 125 Plaque Brachytherapy Versus Transscleral Tumor Resection in the Treatment of Large Uveal Melanomas	12359606		237
30	Iodine-125 brachytherapy	Retrospective, nonrandomized study	Rate of Resolution of Exudative Retinal Detachment After Plaque Radiotherapy for Uveal Melanoma	12427058		135
31	Palladium-103	Retrospective study	Palladium-103 Plaque Radiotherapy for Choroidal Melanoma: An 11-year Study	12459367		152
32		Doppelte Studie
33	Proton beam therapy	Retrospective study	Evidence-based Estimates of Outcome in Patients Irradiated for Intraocular Melanoma	12470140		2069
34	Iodine-125 brachytherapy	Retrospective study	Dosimetric Comparison of Circular Eye Physics and Collaborative Ocular Melanoma Study Plaques to Treat Uveal Melanoma	30797699		62
35		Retrospective case series	The Small Fatal Choroidal Melanoma Study. A Survey by the European Ophthalmic Oncology Group	30772347		45
36	Proton beam therapy	Retrospective study of prospectively captured data	Corneal Substructure Dosimetry Predicts Corneal Toxicity in Patients With Uveal Melanoma Treated With Proton Beam Therapy	30763658	2019	105
37	Proton beam therapy	Prospective, interventional case series	The Lens Opacities Classiﬁcation System III Grading in Irradiated Uveal Melanomas to Characterize Proton Therapy-Induced Cataracts	30721686	2019	52
38	Iodine-125 brachytherapy	Retrospective cohort study	Risk factors, clinical outcomes, and natural history of uveal melanoma: a single-institution analysis	30666496		208
39	Cyber knife	HERAUSNEHMEN	Pathologic Features of Tumor Activity and Stability in Uveal Melanoma Specimens after Fractionated CyberKnife Radiosurgery	30617758		5
40	LINAC stereotactic radiosurgery	Retrospective analysis	CILIARY BODY MELANOMA TREATMENT BY STEREOTACTIC RADIOSURGERY	30541301		27
41		Artikel (keine Studie)	Neue therapeutische Möglichkeiten bei iridoziliären Tumoren	30515574
42	Iodine-125 brachytherapy	Retrospective cohort study	Regression rate of choroidal melanoma following iodine-125 brachytherapy is not associated with metastatic spread	30383721		128
43	Proton beam therapy	Retrospective cohort study	20-year assessment of metastatic latency and subsequent time to death after proton therapy for uveal melanomas	30320630		508
44	LINAC stereotactic radiosurgery	Retrospective study	Uveal Melanoma Survival Rates After Single Dose Stereotactic Radiosurgery	30334446		170
45	Iodine-125 brachytherapy	Retrospective non-comparative case series	Visual Outcome and Millimeter Incremental Risk of Metastasis in 1780 Patients With Small Choroidal Melanoma Managed by Plaque Radiotherapy	30267070		1780
46	Iodine-125 brachytherapy	Retrospective cohort study	Chromosome 3 is a valid marker for prognostic testing of biopsy material from uveal melanoma later treated by brachytherapy	30265160		451
47	Ruthenium-106 brachytherapy	Retrospective case series	Outcome analysis of visual acuity and side effect after ruthenium-106 plaque brachytherapy for medium-sized choroidal melanoma	30122856		28
48		HERAUSNEHMEN	Stereotactic Radiotherapy for Choroidal Melanomas by Means of HybridArc™ : Physics and Technique of Linac-Based Photon Beam Therapy	30116827		25	ZU WENIG OUTCOMES
49	Iodine-125 brachytherapy	Retrospective review	Outcomes of choroidal melanomas treated with eye physics plaques: A 25-year review	30082188		133
50	Proton beam therapy	Retrospective analysis	Linear accelerator-based stereotactic fractionated photon radiotherapy as an eye-conserving treatment for uveal melanoma	30071857		24
51	Iodine-125 brachytherapy	HERAUSNEHMEN	Scleral necrosis in patients with posterior uveal melanomas evaluated by transcleral fine needle aspiration biopsy and treated by 125 I plaque	29995126			SCLERAL NECROSIS ALS EINZIGES OUTCOME
52	Proton beam therapy	Retrospective chart review	Quantification of radiation retinopathy after beam proton irradiation in centrally located choroidal melanoma	29948179		25
53	Gamma knife	Case report	Gamma Knife radiosurgery for locally recurrent choroidal melanoma following plaque radiotherapy	29942651		1
54	Iodine-125 brachytherapy	Retrospective case series	Characteristics, management, and outcome of patients with uveal melanoma treated by Iodine-125 radioactive plaque therapy in a single tertiary cancer center in Jordan	29942182		28
55	Proton beam therapy	Retrospective review	Neoadjuvant proton beam irradiation vs. adjuvant ruthenium brachytherapy in transscleral resection of uveal melanoma	29907945		242
56	Palladium-103	Retrospective case series	Regression patterns of choroidal melanoma: After palladium-103 ( 103 Pd) plaque brachytherapy	29788760		170
57	LINAC stereotactic radiosurgery	Retrospective analysis	Early ultrasonographic tumor regression after linear accelerator stereotactic fractionated photon radiotherapy of choroidal melanoma as a predictor for metastatic spread	29747872		256
58	Iodine-125 brachytherapy	Commentary	Predicting Choroidal Melanoma Regression after Brachytherapy	29681297
59	Strontium-90	Retrospective study	Dose-response in choroidal melanoma	29680322		135
60	PHOTODYNAMIC THERAPY	HERAUSNEHMEN	PHOTODYNAMIC THERAPY AS PRIMARY TREATMENT FOR SMALL CHOROIDAL MELANOMA	29659412			Nicht gesuchte Therapie
61	Proton beam therapy	Retrospective study	Proton Beam Irradiation: A Safe Procedure in Postequatorial Extraocular Extension From Uveal Melanoma	29655645		27
62	Gamma knife	Case report	A Case of Retinal Detachment with Unique Optical Coherence Tomography Findings after Gamma Knife ® Radiosurgery Treatment for Choroidal Melanoma	29643777		1
63		HERAUSNEHMEN	Genetic Risk Factors for Radiation Vasculopathy	29625478		126	Unpassendes Outcome	Genetische Faktoren
64		Case report	Uveal Melanoma Associated With Myotonic Dystrophy A Report of 6 Cases	29596556		6
65		HERAUSNEHMEN	Programmed cell death ligand-1 expression in tumor and immune cells is associated with better patient outcome and decreased tumor-in ﬁ ltrating lymphocytes in uveal melanoma	29581543			Unpassendes Outcome
66		HERAUSNEHMEN	Clinical Predictors of Regression of Choroidal Melanomas After Brachytherapy: A Growth Curve Model	29499831		330	Unpassendes Outcome
67	Proton beam therapy	Retrospective case series	Salvage proton beam therapy for recurrent iris melanoma: outcome and side effects	29464331
68	Ruthenium-106 brachytherapy	Retrospective study	Retina dose as a predictor for visual acuity loss in 106 Ru eye plaque brachytherapy of uveal melanomas	29452902		45
69	Photodynamic Therapy	HERAUSNEHMEN	Photodynamic Therapy in Ocular Oncology	29414877			Nicht gesuchte Therapie
70	Palladium-103	Retrospective case series	A 12-Year Study of Slotted Palladium-103 Plaque Radiation Therapy for Choroidal Melanoma: Near, Touching, or Surrounding the Optic Nerve	29409899		52
71	Ruthenium-106 brachytherapy	Retrospective study	Comparative Outcomes and Toxicities for Ruthenium-106 versus Palladium-103 in the Treatment of Choroidal Melanoma	29303890		166
72	Ruthenium-106 brachytherapy	Retrospective study	Prognoses and Clinical Outcomes of Primary and Recurrent Uveal Melanoma	29281872		226
73	Ruthenium-106 brachytherapy	Retrospective study	Ruthenium brachytherapy for uveal melanomas: Factors affecting the development of radiation complications	29275868		239
74	Iodine-125 brachytherapy	Retrospective study comparing different treatment options	Patterns of care and survival outcomes after treatment for uveal melanoma in the post-coms era (2004-2013): a surveillance, epidemiology, and end results analysis	29204166		2611
75	Photodynamic Therapy	HERAUSNEHMEN	Photodynamic therapy as initial treatment for small choroidal melanomas	29074262			Nicht gesuchte Therapie
76	Gamma knife	Retrospective review	Gamma Knife Stereotactic Radiosurgery for the Treatment of Primary and Metastatic Ocular Malignancies	29131131		28
77	Ruthenium-106 brachytherapy	Retrospective study	Ruthenium-106 brachytherapy for iris and iridociliary melanomas	29122824		88
78	Proton beam therapy	Cohort study	Cataract Avoidance With Proton Therapy in Ocular Melanomas	29049739	1991-2015	1696
79	Iodine-125 brachytherapy	Retrospective case series	Efficacy and safety of low dose iodine plaque brachytherapy for juxtapapillary choroidal melanoma	29199010		47
80	Proton beam therapy	Retrospective cohort study	Long-term Outcomes After Proton Beam Irradiation in Patients With Large Choroidal Melanomas	29049518	2017	336
81	Proton beam therapy	Retrospective review	Patterns of care and outcomes of proton and eye plaque brachytherapy for uveal melanoma: Review of the National Cancer Database	28966081		1224
82	Plaque brachytherapy	Prospective, observational cohort study	Surgery vs. radiotherapy in patients with uveal melanoma	28879443	2017	3291
83	Proton beam therapy	Observational case series	Radiation Maculopathy After Proton Beam Therapy for Uveal Melanoma: Optical Coherence Tomography Angiography Alterations Inﬂuencing Visual Acuity	28763558		93
84	Proton beam therapy	Retrospective case series	Neovascular glaucoma after proton beam therapy of choroidal melanoma: incidence and risk factors	28721444		629
85	Proton beam therapy	Retrospective case-control study	Optical Coherence Tomography-Angiography of Macular Features after Proton Beam Radiotherapy for Small Choroidal Melanoma	28647462		37
86	Ruthenium-106 brachytherapy	Retrospective review	Use of Ruthenium-106 Brachytherapy for Iris Melanoma: The Scottish Experience	28600302		19
87	Iodine-125 brachytherapy	Retrospective review	Juxtapapillary and circumpapillary choroidal melanoma: globe-sparing treatment outcomes with iodine-125 notched plaque brachytherapy	28597076		41
88		HERAUSNEHMEN	Prognostic biopsy of choroidal melanoma: an optimised surgical and laboratory approach	28596284
89	Cyber knife	Retrospective review	Stereotactic Radiosurgery and Fractionated Stereotactic Radiotherapy for the Treatment of Uveal Melanoma	28586956		181
90	Proton beam therapy	Retrospective analysis	Dry eye syndrome following proton therapy of ocular melanomas	28586953		853
91	Iodine-125 brachytherapy	Prospective, consecutive, interventional case series	Pattern of Local Recurrence After I-125 Episcleral Brachytherapy for Uveal Melanoma in a Spanish Referral Ocular Oncology Unit	28572063	2016	732
92	Iodine-125 brachytherapy	Multicenter, retrospective cohort study	Association between Tumor Regression Rate and Gene Expression Proﬁle after Iodine 125 Plaque Radiotherapy for Uveal Melanoma	28549517		353
93	LINAC stereotactic radiosurgery	Retrospective study	Clinical experience of stereotactic radiosurgery at a linear accelerator for intraocular melanoma	28520637		150
94	Iodine-125 brachytherapy	HERAUSNEHMEN	VITRECTOMY-ASSISTED BIOPSY FOR MOLECULAR PROGNOSTICATION OF CHOROIDAL MELANOMA 2 MM OR LESS IN THICKNESS WITH A 27-GAUGE CUTTER	28486310
95	Ruthenium-106 brachytherapy	Retrospective cohort study	Incidence of Secondary Glaucoma After Treatment of Uveal Melanoma With Robotic Radiosurgery Versus Brachytherapy	28387434		268
96	Iodine-125 brachytherapy	Retrospective chart review	Early outcomes of uveal melanoma treated with intraoperative ultrasound guided brachytherapy using custom built plaques	28377140		48
97	Palladium-103	Retrospective, non-randomized comparative case series	Regression Patterns of Iris Melanoma after Palladium-103 (103Pd) Plaque Brachytherapy	28377036		50
98	Ruthenium-106 brachytherapy	Retrospective analysis	Ruthenium-106 Brachytherapy with or without Additional Local Therapy Shows Favorable Outcome for Variable-Sized Choroidal Melanomas in Korean Patients	28343376		88
99	Iodine-125 brachytherapy	Retrospective analysis	Visual Acuity, Oncologic, and Toxicity Outcomes With 103 Pd vs. 125 I Plaque Treatment for Choroidal Melanoma	28262517		285
100	Iodine-125 brachytherapy	Retrospective study comparing different treatment options	Early Results of Stereotactic Radiosurgery in Uveal Melanoma and Risk Factors for Radiation Retinopathy	32631003		36
101	Ruthenium-106 brachytherapy	HERAUSNEHMEN	Treatment plan optimization and robustness of 106 Ru eye plaque brachytherapy using a novel software tool	28185660
102	Iodine-125 brachytherapy	Retrospective cohort study	Local Failure After Episcleral Brachytherapy for Posterior Uveal Melanoma: Patterns, Risk Factors, and Management	28163118		375
103	Palladium-103	HERAUSNEHMEN	Dosimetric and Radiobiologic Comparison of 103 Pd COMS Plaque Brachytherapy and Gamma Knife Radiosurgery for Choroidal Melanoma	28161431		58
104	Iodine-125 brachytherapy	Retrospective, interventional case series	Repeat Episcleral Plaque Brachytherapy: Clinical Outcomes in Patients Treated for Locally Recurrent Posterior Uveal Melanoma	28048976		27
105	Ruthenium-106 brachytherapy	Retrospective analysis	Endoresection with adjuvant ruthenium brachytherapy for selected uveal melanoma patients – the Tuebingen experience	27914117		35
106		Epidemiologische Studie	Trends in Incidence, Survival, and Management of Uveal Melanoma: A Population-Based Study of 7,516 Patients From the Surveillance, Epidemiology, and End Results Database (1973-2012)	27822007
107	Gamma knife	Interventional case series	Gamma Knife Radiosurgery for Uveal Metastases: Report of three cases and a review of the literature	27889503
108	Proton beam therapy	Prospective cohort study	Temporal Evolution and DVH Predictors of Visual Acuity After Proton Beam Radiation Therapy of Uveal Melanoma	27838186	2016	645
109	Plaque brachytherapy	Prospective, nonrandomized, interventional case series	BRACHYTHERAPY ALONE OR WITH NEOADJUVANT PHOTODYNAMIC THERAPY FOR AMELANOTIC CHOROIDAL MELANOMA: Functional Outcomes and Local Tumor Control	27124879		11
110	Ruthenium-106 brachytherapy	Prospective case-control study	Ruthenium-106 brachytherapy for choroidal melanoma without transpupillary thermotherapy: Similar efﬁcacy with improved visual outcome	27741435	2016	449
111	Iodine-125 brachytherapy	Retrospective study	23-mm iodine-125 plaque for uveal melanoma: benefit of vitrectomy and silicone oil on visual acuity	27638702
112	Stereotactic radiotherapy (SRT)	Retrospective study	Choroidal melanoma treated with stereotactic fractionated radiotherapy and prophylactic intravitreal bevacizumab: The Dunedin Hospital experience	27378522
113		Doppelte Studie
114	Proton beam therapy	Report	Prognostic Biopsy of Choroidal Melanoma after Proton Beam Radiation Therapy	27324683
115	Plaque brachytherapy	Retrospective comparative case series	PARAFOVEAL CAPILLARY DENSITY AFTER PLAQUE RADIOTHERAPY FOR CHOROIDAL MELANOMA: Analysis of Eyes Without Radiation Maculopathy	27232466
116	Proton beam therapy		Outcomes of Proton Beam Radiotherapy for Large Non-Peripapillary Choroidal and Ciliary Body Melanoma at TRIUMF and the BC Cancer Agency	27171272
117	Proton beam therapy	Retrospective, consecutive, single-institutional case series	Cataract development in patients treated with proton beam therapy for uveal melanoma	27116211	2016	258
118	Iodine-125 /Ruthenium-106 Vergleich	Retrospective review	Vision Loss Following Episcleral Brachytherapy for Uveal Melanoma: Development of a Vision Prognostication Tool	27101414		311
119	Proton beam therapy	HERAUSNEHMEN	Practice Patterns Analysis of Ocular Proton Therapy Centers: The International OPTIC Survey	27084651
120	Proton beam therapy	Retrospective study	Visual outcomes of parapapillary uveal melanomas following proton beam therapy	27084650		865	61,7 (mean)					69 months									5-Jahres ÜL: 92.7%
121		Case series	Multiple Simultaneous Choroidal Melanomas Arising in the Same Eye: Globe Salvage by Radiotherapy	27079925		2
122	Ruthenium-106 brachytherapy	Retrospective study	Prognostic factors of choroidal melanoma in Slovenia, 1986—2008	27069456		127
123	Iodine-125 brachytherapy	Retrospective cohort study	Transscleral Resection Without Hypotensive Anaesthesia vs iodine-125 Plaque Brachytherapy in the Treatment of Choroidal Melanoma	27034202		53
124	Gamma knife	Case report	DIFFUSE PERIPAPILLARY CHOROIDAL MELANOMA THAT EVOLVED FROM A SMALL PRESUMED CHOROIDAL NEVUS SUCCESSFULLY TREATED WITH GAMMA KNIFE RADIOTHERAPY	26963960
125	Iodine-125 brachytherapy	Retrospective comparative analysis	OPTICAL COHERENCE TOMOGRAPHY ANGIOGRAPHY OF THE MACULA AFTER PLAQUE RADIOTHERAPY OF CHOROIDAL MELANOMA	26960015		65	55					Mean: 46 months
126	Proton beam therapy	Prospective / Retrospective, consecutive cohort study	Outcomes after proton beam therapy for large choroidal melanomas in 492 patients	26940166	2016	429						Mean: 61.9 months
127	Plaque brachytherapy	Perspective	Low-dose brachytherapy strategies to treat uveal melanoma: is less more?	30190869
128	Proton beam therapy	Systematic review	Clinical Outcomes of Proton Radiotherapy for Uveal Melanoma	26915706
129	Iodine-125 brachytherapy	Retrospective review	Tumor-height regression rate after brachytherapy between choroidal melanoma gene expression profile classes: effect of controlling for tumor height	26907932		114
130	Alle Therapien im Vergleich	Retrospective, multicenter observational study.	The Pediatric Choroidal and Ciliary Body Melanoma Study: A Survey by the European Ophthalmic Oncology Group	26854035		299	children: 15.1 young adults: 21.9
131	External beam radiotherapy (EBRT) vs. plaque brachytherapy (BT)	Retrospective analysis	Brachytherapy vs. external beam radiotherapy for choroidal melanoma: Survival and patterns-of-care analyses	26846381		1004
132	Proton beam therapy	Retrospective review	Visual Outcomes after Proton Beam Irradiation for Choroidal Melanomas Involving the Fovea	26545316		351
133	Iodine-125 brachytherapy	Retrospective chart review	Long-term Visual Acuity Outcomes in Patients with Uveal Melanoma Treated with 125 I Episcleral OSU-Nag Plaque Brachytherapy	26525215		113
134	Cyber knife	Prospective case – control study	Robotic radiosurgery for the treatment of medium and large uveal melanoma	26484738		217
135	Proton beam therapy	Retrospective study	Tumour Response in Uveal Melanomas Treated with Proton Beam Therapy	26385821		886
136	Proton beam therapy	Retrospective, interventional case series	Neoadjuvant proton beam irradiation followed by transscleral resection of uveal melanoma in 106 cases	26224096		106
137	Proton therapy/ Gamma Knife	Retrospective cohort study	Outcomes of Treatment With Stereotactic Radiosurgery or Proton Beam Therapy for Choroidal Melanoma	26160531		191
138	Proton beam therapy	Retrospective, interventional case series	Local Recurrence After Primary Proton Beam Therapy in Uveal Melanoma: Risk Factors, Retreatment Approaches, and Outcome	26133249		982
139	Ruthenium-106 brachytherapy	Retrospective study	Outcomes of medium choroidal melanomas treated with ruthenium brachytherapy guided by three-dimensional pretreatment modeling	26073224		15
140	Iodine-125 brachytherapy	Retrospective review	Prescribing to Tumor Apex in Episcleral Plaque iodine-125 Brachytherapy for Medium-Sized Choroidal Melanoma: A Single-Institutional Retrospective Review	26051804		116
141	Ruthenium-106 brachytherapy	Retrospective analysis	Ruthenium-106 plaque brachytherapy for uveal melanoma	25979763		143
142	Proton beam therapy	Prospective cohort study	Long-term Risk of Melanoma-Related Mortality for Patients With Uveal Melanoma Treated With Proton Beam Therapy	25905597	2015	3088
143	Stereotactic radiotherapy (SRT)	Retrospective study	Risk Factors Associated With Secondary Enucleation After Fractionated Stereotactic Radiotherapy in Uveal Melanoma	25879399		118
144	Iodine-125 brachytherapy	Retrospective review	Gene Expression Profiling and Regression Rate of Irradiated Uveal Melanomas	25856819		138
145	Plaque brachytherapy	Retrospective study	Tumor Regression After Brachytherapy for Choroidal Melanoma: Reduction of Thickness and Cross-Sectional Area by Shape and Regression Pattern	25813993		388
146	Iodine-125 brachytherapy	Retrospective cohort study	Early Subclinical Macular Edema in Eyes with Uveal Melanoma: Association with Future Cystoid Macular Edema	25687025		306
147	Iodine-125 brachytherapy	Retrospective analysis	Regression Rate of Posterior Uveal Melanomas Following iodine-125 Plaque Radiotherapy	25624683		95
148	Endoresection	Retrospective, interventional case series	Endoresection Technique With/Without Brachytherapy for Management of High Posterior Choroidal Melanoma: Extended Follow-Up Results	25462434		41
149	Transpupillary thermotherapy (TTT)	Retrospective review of medical records	Primary Transpupillary Thermotherapy for Choroidal Melanoma in 391 Cases	25439431		391
150	Proton beam therapy	Retrospective study	Transpalpebral proton beam radiotherapy of choroidal melanoma	25138766		63
151	106-Ru/ 125-I plaque brachytherapy	Retrospective review	A choice of radionuclide: Comparative outcomes and toxicity of ruthenium-106 and iodine-125 in the definitive treatment of uveal melanoma	25423888		107
152	Proton beam therapy	Retrospective analysis	Proton Beam Therapy Leads to Excellent Local Control Rates in Choroidal Melanoma in the Intermediate Fundus Zone	25128597		62
153	Proton beam therapy	Retrospective, interventional case series	Salvage Proton Beam Therapy in Local Recurrent Uveal Melanoma	25038327		48
154	Ruthenium-106 brachytherapy	Retrospective review	Disease control and toxicity outcomes using ruthenium eye plaque brachytherapy in the treatment of uveal melanoma	25012839		40
155	Ruthenium-106 brachytherapy	Retrospective review	106-Ru plaque brachytherapy for uveal melanoma: Factors associated with local tumor recurrence	24880583		28
156	Ruthenium-106 brachytherapy	Retrospective study	High dose rate and low dose rate ruthenium brachytherapy for uveal melanoma. No association with ocular outcome	24825846		962
157	Iodine-125 brachytherapy	Retrospective case study	Iodine 125 Brachytherapy With Vitrectomy and Silicone Oil in the Treatment of Uveal Melanoma: 1-to-1 Matched Case-Control Series	24721588		20
158	Plaque brachytherapy	Retrospective case series	Plaque Radiotherapy for Juxtapapillary Choroidal Melanoma: Treatment Complications and Visual Outcomes in 650 Consecutive Cases	24652552		650
159	Gamma knife	Retrospective case series	Local Control and Results of Leksell Gamma Knife Therapy for the Treatment of Uveal Melanoma	24635153		23
160		HERAUSNEHMEN	Age, Survival Predictors, and Metastatic Death in Patients With Choroidal Melanoma	24626610
161	Iodine-125 brachytherapy	Retrospective study	Brachytherapy of intra ocular tumors using ‘BARC I‑125 Ocu‑Prosta seeds’: An Indian experience	24618486		21	41.57±12.48	52.38/47.62				24.43±24.75
162	Iodine-125 brachytherapy	Retrospective review	Uveal Melanoma Treated with Iodine-125 Episcleral Plaque: An Analysis of Dose on Disease Control and Visual Outcomes	24613808		190
163	Proton beam therapy	Retrospective case series	Proton Beam Therapy of Parapapillary Choroidal Melanoma	24548873		147
164	Iodine-125 brachytherapy (teils mit TTT)	Retrospective analysis	Outcomes of Iodine-125 Plaque Brachytherapy for Uveal Melanoma With Intraoperative Ultrasonography and Supplemental Transpupillary Thermotherapy	24462385		526
165	Iodine-125 brachytherapy	Retrospective analysis	Relationship Between Rate of Posterior Uveal Melanoma Flattening Following Plaque Radiotherapy and Gene Expression Proﬁle Class of Tumor Cells	24408979		269
166	Palladium-103	Retrospective case series	Palladium-103 Plaque Radiation Therapy for American Joint Committee on Cancer T3- and T4-Staged Choroidal Melanomas	24287555		47
167	Proton beam therapy	Case series	Proton beam radiotherapy of uveal melanoma	24227980		349
168	Gamma knife	Retrospective analysis	Local tumour control and eye preservation after gamma-knife radiosurgery of choroidal melanomas	24169651		189
169	Alle Therapien im Vergleich	Prospective cohort study	[Uveal Melanoma: Clinical Characteristics, Treatment and Survival in a Series of 500 Patients] - Spanisch	24157321	2013	500
170	Iodine-125 brachytherapy	Retrospective cohort study	Brachytherapy and endoresection for choroidal melanoma: a cohort study	24133025		148
171	Proton beam therapy	Retrospective case-factor matched control study	Proton Therapy for Uveal Melanoma in 43 Juvenile Patients	24405742		43
172		Doppelte Studie
173	Stereotactic radiotherapy (SRT)	Retrospective study	Dose–response of critical structures in the posterior eye segment to hypofractioned stereotactic photon radiotherapy of choroidal melanoma	24044791		73
174		Doppelte Studie
175	Proton beam therapy	Prospective cohort study	Risk Factors for Neovascular Glaucoma After Proton Beam Therapy of Uveal Melanoma: A Detailed Analysis of Tumor and Dose e Volume Parameters	23886415	2013	704
176	Proton beam therapy	Retrospective study	[Choroidal Melanoma Treated by Protontherapy: Anatomical and Functional Results at Strasbourg University Medical Center]	23809200		70
177	Palladium-103	Retrospective case series	Palladium-103 Radiation Therapy for Small Choroidal Melanoma	23774104		72
178	Iodine-125 brachytherapy	Retrospective series of cases	Intraoperative Sonographically Assisted Radioactive Iodine 125 Plaque Brachytherapy for Choroidal Melanoma	23716521		28
179	Ruthenium-106 brachytherapy + thermotherapy	Retrospective medical chart review	Regression of Uveal Melanoma After ru-106 Brachytherapy and Thermotherapy Based on Metabolic Activity Measured by Positron Emission Tomography/Computed Tomography	23719400		26
180	Iodine-125 /endoresection Vergleich	Case-control study (1:2)	Endoresection Versus Iodine-125 Plaque Brachytherapy for the Treatment of Choroidal Melanoma	23677135		81
181	Plaque radiotherapy, enucleation, local resection, or laser therapy	Retrospective, interventional case series	American Joint Committee on Cancer Classi ﬁ cation of Posterior Uveal Melanoma (Tumor Size Category) Predicts Prognosis in 7731 Patients	23664467		7731
182	Proton beam therapy	Retrospective Observational Case Series	Choroidal Melanoma: Does Endoresection Prevent Neovascular Glaucoma in Patient Treated With Proton Beam Irradiation?	23514798		57
183	Iodine-125 /Stereotactic radiotherapy (SRT) Vergleich	Retrospective chart review	Dosimetric and Late Radiation Toxicity Comparison Between Iodine-125 Brachytherapy and Stereotactic Radiation Therapy for Juxtapapillary Choroidal Melanoma	23507292		94
184	Stereotactic radiotherapy (SRT)	Retrospective Observational Case Series	Retrospective Evaluation of Patients With Uveal Melanoma Treated by Stereotactic Radiosurgery With and Without Tumor Resection	23494018		78
185		Doppelte Studie
186		Doppelte Studie
187	Plaque brachytherapy	Comparative study	Tumor-related Lipid Exudation and Associated Tumor-Related Complications After Plaque Radiotherapy of Posterior Uveal Melanoma	23483500		294
188	Ru-brachytherapy + TTT or local resection, primary enucleation, γ-knife radiotherapy (GKR)	Retrospective review	Prognosis of Choroidal Melanoma and the Result of Ruthenium Brachytherapy Combined With Transpupillary Thermotherapy in Korean Patients	23428983		111
189	Ruthenium-106 brachytherapy	Retrospective review	Ruthenium-106 eye plaque brachytherapy in the conservative treatment of uveal melanoma: a mono-institutional experience	23242717		142
190	Gamma knife	Retrospective review of medical records	Long-term results of Gamma Knife surgery for uveal melanomas	23205797		22
191	Iodine-125 /Stereotactic radiotherapy (SRT) Vergleich	Retrospective review	A comparison between 125-Iodine brachytherapy and stereotactic radiotherapy in the management of juxtapapillary choroidal melanoma	23335213		94
192	Proton beam therapy	Retrospective study	Local Recurrence After Uveal Melanoma Proton Beam Therapy: Recurrence Types and Prognostic Consequences	23177670		1102
193	Gamma knife	Retrospective study	Visual acuity after Gamma-Knife radiosurgery of choroidal melanomas	23134709		189
194	Gamma knife	Retrospective review	Gamma-knife-based stereotactic radiosurgery for medium-and large-sized posterior uveal melanoma	22944897		50
195	Iodine-125 /Ruthenium-106 Vergleich	Retrospective study	Plaque Brachytherapy for Uveal Melanoma: A Vision Prognostication Model	22658514		189
196	Iodine-125 brachytherapy	Prospective and consecutive study	Episcleral brachytherapy for uveal melanoma: analysis of 136 cases	22551540	2012	136
197	Plaque brachytherapy	Retrospective review of medical records	Vitreous Hemorrhage After Plaque Radiotherapy for Uveal Melanoma	22366905		3707
198	Ruthenium-106 brachytherapy	Retrospective study	Eccentric ruthenium plaque radiotherapy of posterior choroidal melanoma	22354369		54
199	Proton beam therapy	Retrospective non-randomized study	Comparison of Clinical Outcomes for Patients with Large Choroidal Melanoma after Primary Treatment with Enucleation or Proton Beam Radiotherapy	22269846		132
200	Ruthenium-106 brachytherapy	Retrospective study	The comparison of ruthenium brachytherapy and simultaneous transpupillary thermotherapy of choroidal melanoma with brachytherapy alone	22104351		70
201		Doppelte Studie
202	Stereotactic radiotherapy (SRT)	Prospective study	Fractionated stereotactic radiotherapy for uveal melanoma, late clinical results	21864922	2012	102
203	Palladium-103	Retrospective case series	Subfoveal Choroidal Melanoma: Pretreatment Characteristics and Response to Plaque Radiation Therapy	21746980		50
204	Stereotactic radiotherapy (SRT)	Retrospective review	Stereotactic Fractionated Radiotherapy in the Treatment of Juxtapapillary Choroidal Melanoma: The McGill University Experience	21708428		50
205	Iodine-125 brachytherapy	Retrospective case series	Factors predictive of radiation retinopathy post 125 Iodine brachytherapy for uveal melanoma	21708084		300
206	X	Systematic review	Uveal Melanoma: Trends in Incidence, Treatment, and Survival	21704381
207	LINAC stereotactic radiosurgery	Retrospective study	One-day session LINAC–based stereotactic radiosurgery of posterior uveal melanoma	21534252		39
208	Plaque brachytherapy	Retrospective study	A 17-year retrospective study of institutional results for eye plaque brachytherapy of uveal melanoma using 125-I, 103-Pd, and 131-Cs and historical perspective	21349775		53
209	Proton beam therapy	Retrospective review	Proton beam therapy for the treatment of uveal melanoma in Scotland	21216794		147
210	Iodine-125 brachytherapy	Retrospective study	Local control and visual acuity following treatment of medium-sized ocular melanoma using a contact eye plaque: A single surgeon experience	20932809		35
211	Iodine-125 brachytherapy	Retrospective review	Ocular Response of Choroidal Melanoma With Monosomy 3 Versus Disomy 3 After iodine-125 Brachytherapy	20932685		40
212	Ruthenium-106 brachytherapy	Retrospective review	Predicting local control of choroidal melanomas following 106 Ru plaque brachytherapy	20889528		189
213		HERAUSNEHMEN	Neovascular Glaucoma After Stereotactic Radiotherapy for Juxtapapillary Choroidal Melanoma: Histopathologic and Dosimetric Findings	20864264
214	Plaque brachytherapy (+TTT)	Retrospective, comparative case series	Plaque Radiotherapy for Juxtapapillary Choroidal Melanoma. Visual Acuity and Survival Outcome	8906026		650
215	Ruthenium-106 brachytherapy (+TTT)	Retrospective review	Ruthenium-106 Plaque Radiotherapy Alone or in Combination with Transpupillary Thermotherapy in the Management of Choroidal Melanoma	20700803		54
216	LINAC stereotactic radiosurgery	Prospective study	Local Tumor Control, Visual Acuity, and Survival After Hypofractionated Stereotactic Photon Radiotherapy of Choroidal Melanoma in 212 Patients Treated Between 1997 and 2007	20675066	2011	212
217	Ruthenium-106 brachytherapy	Retrospective study	Ruthenium plaque radiation therapy for iris and iridociliary melanomas	20670343		36
218	Palladium-103	Retrospective study	Risk Factors for Cataract After palladium-103 Ophthalmic Plaque Radiation Therapy	20615627		384
219	Proton beam therapy	Retrospective analysis	Uveal Melanoma Recurrence After Fractionated Proton Beam Therapy: Comparison of Survival in Patients Treated With Reirradiation or With Enucleation	20472356		73
220	Ruthenium-106 brachytherapy (+TTT)	Prospective study	Long-term outcomes of eye-conserving treatment with Ruthenium-106 brachytherapy for choroidal melanoma	20416963	2010	59 (ohne TTT)
221	Ruthenium-106 brachytherapy (+TTT)	Retrospective analysis	Tumorregression maligner Aderhautmelanome nach Transpupillarer Thermotherapie (TTT) versus Ruthenium-Brachytherapie und Sandwichtherapie – eine vergleichende Analyse	20408070		131
222	Proton beam therapy	Non-comparative case series	Natural History of Radiation Papillopathy after Proton Beam Irradiation of Parapapillary Melanoma	20363507		93
223	Proton beam therapy	Retrospective case-control series	Posterior Uveal Melanoma in Young Patients Treated With Proton Beam Therapy	20224468		3207
224	Iodine-125 brachytherapy	Retrospective study	Alternative Dose for Choroidal Melanoma Treated With an iodine-125 Radioactive Plaque: A Single-Institution Retrospective Study	20171804		62
225	Palladium-103	Retrospective, consecutive case series	Risk Factors for Radiation Maculopathy After Ophthalmic Plaque Radiation for Choroidal Melanoma	20138602		384
226	Gamma knife	Clinical study	Gamma knife stereotactic radiosurgery yields good long-term outcomes for low-volume uveal melanomas without intraocular complications	20129788		35
227	Plaque brachytherapy	Case-control study	Proliferative Radiation Retinopathy After Plaque Radiotherapy for Uveal Melanoma	20079924		3841
228	Proton beam therapy	Retrospective study	Proton Beam Radiotherapy for Uveal Melanomas at Nice Teaching Hospital: 16 Years' Experience	19910136		886
229	Gamma knife	Retrospective review	Clinicopathologic Report of Uveal Melanoma With Persistent Exudative Retinal Detachment After Gamma Knife Radiosurgery	19684424		19
230	Iodine-125 brachytherapy	Retrospective non-comparative case series	Management of ciliary body melanoma with iodine-125 plaque brachytherapy	19606159		42
231	Ruthenium-106 brachytherapy	Retrospective study	Ruthenium-106 plaque brachytherapy for thick posterior uveal melanomas	19570767		126
232	Proton beam therapy	Prospective cohort study	Proton beam radiotherapy of uveal melanoma: Italian patients treated in Nice, France	19551683	2009	368	62.3 yr	49.5/50.5		Previous therapy or adjuvant therapy (transpupil- lary thermotherapy) after proton irradiation. Bilateral or iris tumor. Metastasis at time of presentation.		3.9 years			84 % nach 6 Jahren		10.6 %				90% after 6 yrs		11.7%
233	Iodine-125 brachytherapy (+TTT)	Prospective cohort study	Long-term Choroidal Vascular Changes After Iodine Brachytherapy Versus Transpupillary Thermotherapy for Choroidal Melanoma	19551682	2009	46
234	Iodine-125 brachytherapy	Retrospective study	125 I episcleral plaque brachytherapy in the treatment of choroidal melanoma: A single-institution experience in Spain	19428308		120
235	Stereotactic radiotherapy (SRT)	Retrospective review	Stereotactic radiotherapy for treatment of juxtapapillary choroidal melanoma: 3-year follow-up	19414441		64
236	Gamma knife	Retrospective study	Dose De-Escalation With Gamma Knife Radiosurgery in the Treatment of Choroidal Melanoma	19286331		14
237	Palladium-103	Retrospective case series	Palladium-103 Ophthalmic Plaque Radiation Therapy for Choroidal Melanoma: 400 Treated Patients	19243829		400
238	Cyber knife	Clinical study	Initial results of fractionated CyberKnife radiosurgery for uveal melanoma	19234813		5
239	Stereotactic radiotherapy (SRT)	Retrospective review	Stereotactic radiotherapy in the treatment of juxtapapillary choroidal melanoma: 2-year follow-up	19169315		64
240	Iodine-125 brachytherapy	Observational case series	I-125 Brachytherapy for Choroidal Melanoma: Photographic & Angiographic Abnormalities. Collaborative Ocular Melanoma Study: COMS Report No.30	19118701		650
241	Iodine-125 brachytherapy	Prospective cohort study	Assessment of Central Vision and Macular Structure in Patients Undergoing Iodine-125 Brachytherapy for Ciliochoroidal Melanoma	18838887	2008	42
242	Iodine-125 brachytherapy	Non-comparative case series	Regression of Uveal Melanoma After Plaque Radiotherapy and Thermotherapy Based on Chromosome 3 Status	18628721		270
243	Iodine-125 brachytherapy (+TTT)	Observational case series	Early Macular Morphological Changes Following Plaque Radiotherapy for Uveal Melanoma	18301032		135
244	LINAC stereotactic radiosurgery	Artikel (keine Studie)	Stereotactic Photon Beam Irradiation of Uveal Melanoma: Indications and Experience at the University of Vienna since 1997	18166998		158
245	Ruthenium-106 brachytherapy	Retrospective study	Impact of Dose Rate on Clinical Course in Uveal Melanoma after Brachytherapy with Ruthenium-106	17896089		45
246		Doppelte Studie
247		Doppelte Studie
248		Doppelte Studie
249		Doppelte Studie
250	Iodine-125 brachytherapy	Retrospective medical chart review	Plaque Radiotherapy for Choroidal Melanoma Encircling the Optic Disc (Circumpapillary Choroidal Melanoma)	17846359		37
251	Palladium-103	Retrospective review	High-Frequency Ultrasound Characteristics of 24 Iris and Iridociliary Melanomas	17698751		24
252	Iodine-125 brachytherapy	Clinical study	Posterior Uveal Melanoma Treated With I-125 Brachytherapy or Primary Enucleation	17585309		111
253	Iodine-125 brachytherapy	Prospective cohort study	Incidence of Cataract and Outcomes After Cataract Surgery in the First 5 Years After Iodine 125 Brachytherapy in the Collaborative Ocular Melanoma Study: COMS Report No. 27	17337065	2006	532
254	Gamma knife	Clinical study	Gamma-knife-based Stereotactic Radiosurgery for Uveal Melanoma	17228176		19
255	Iodine-125 /endoresection Vergleich	Randomized multicenter clinical trial (COMS)	The COMS Randomized Trial of Iodine 125 Brachytherapy for Choroidal Melanoma: V. Twelve-year Mortality Rates and Prognostic Factors: COMS Report No. 28	17159027		1317
256	Iodine-125 /endoresection Vergleich	Retrospective study	[Prognostic Factors for Malignant Uveal Melanoma. Retrospective Study on 2,241 Patients and Recent Contribution of monosomy-3 Research]	16988624		2241			Monosomy 3
257	Proton beam therapy + TTT	Randomized study	Combined Proton Beam Radiotherapy and Transpupillary Thermotherapy for Large Uveal Melanomas: A Randomized Study of 151 Patients	16888407		151
258		Doppelte Studie
259	Proton beam therapy	Retrospective study	Proton Beam Radiotherapy for Uveal Melanoma: Results of Curie Institut-Orsay Proton Therapy Center (ICPO)	16647221		1406
260	Ruthenium-106 brachytherapy	Retrospective study	Visual outcome, local tumour control, and eye preservation after 106-Ru/Rh brachytherapy for choroidal melanoma	16644571		55
261	Proton beam therapy	HERAUSNEHMEN	Conservation Treatment of the Eye: Conformal Proton Reirradiation for Recurrent Uveal Melanoma	16376492
262	Proton beam therapy	HERAUSNEHMEN	Neoadjuvant Proton Beam Radiotherapy Combined With Subsequent Endoresection of Choroidal Melanomas	16365558		58
263	Proton beam therapy + SRT	Comparative study	Proton or Stereotactic Photon Irradiation for Posterior Uveal Melanoma?	16362788		10
264	Proton beam therapy	Retrospective study	[Results of Treating Uveal Melanoma With Proton Beam Radiation: 10-year Follow-Up]	16249762		167
265	Iodine-125 brachytherapy	Retrospective study	New Zealand Experience of I125 Brachytherapy for Choroidal Melanoma	16181274		92
266	Plaque brachytherapy	Retrospective study	18 Years’ experience with high dose rate strontium-90 brachytherapy of small to medium sized posterior uveal melanoma	16170122		89
267	Stereotactic radiotherapy (SRT)	Prospective cohort study	Effectiveness of Fractionated Stereotactic Radiotherapy for Uveal Melanoma	16111579	2005	38
268	Iodine-125 brachytherapy	Non-comparative interventional case series	Outcomes of Iodine 125 Plaque Radiotherapy After Initial Observation of Suspected Small Choroidal Melanomas: A Pilot Study	16095708		45
269	Proton beam therapy	Prospective cohort study	Proton Beam Radiotherapy of Choroidal Melanoma: The Liverpool-Clatterbridge Experience	16029800	2005	349
270	Ruthenium-106 brachytherapy	Prospective cohort study	Visual Acuity After Ruthenium(106) Brachytherapy of Choroidal Melanomas	15990248	2005	458
271	Ruthenium-106 brachytherapy	Prospective cohort study	Local Tumor Control After 106Ru Brachytherapy of Choroidal Melanoma	15913907	2005	458
272	Ruthenium-106 brachytherapy	Retrospective case series	Ruthenium Brachytherapy for Uveal Melanoma, 1979-2003: Survival and Functional Outcomes in the Swedish Population	15878063		579
273	Iodine-125 brachytherapy	Retrospective, interventional, consecutive case series	Iris and Anterior Chamber Angle Neovascularization after Iodine 125 Brachytherapy for Uveal Melanoma	15745782		65
274	Iodine-125 brachytherapy	Retrospective study	Effect of Radiation Dose on Ocular Complications After Iodine Brachytherapy for Large Uveal Melanoma: Empirical Data and Simulation of Collimating Plaques	15452045		96
275	Iodine-125 brachytherapy	Retrospective nonrandomized interventional study	Ocular Complications after Iodine Brachytherapy for Large Uveal Melanomas	15350335		96
276	Proton beam therapy	Consecutive study	Proton Therapy of Uveal Melanomas in Berlin. 5 Years of Experience at the Hahn-Meitner Institute	15241529	2004	229
277	Proton beam therapy	Interventional case series	Survival After Proton-Beam Irradiation of Uveal Melanomas	15183783		224
278	Ruthenium-106 brachytherapy	Retrospective study	Survival, Anatomic, and Functional Long-Term Results in Choroidal and Ciliary Body Melanoma After Ruthenium Brachytherapy (15 Years' Experience With Beta-Rays)	15126155		213
279	Mehrere Therapien	Prospective, noncomparative, interventional case series	Conservation of Eyes With Choroidal Melanoma by a Multimodality Approach to Treatment: An Audit of 1632 Patients	15121377		1632
280	Stereotactic radiotherapy (SRT)	Retrospective, consecutive case series	Stereotactic Radiotherapy in the Treatment of Juxtapapillary Choroidal Melanoma: Preliminary Results	15093904		28
281	Iodine-125 brachytherapy	Prospective randomized trial	Episcleral Plaque 125I Radiotherapy With Episcleral LCF Hyperthermia: A Prospective Randomized Trial	15062131	2003	35
282	Iodine-125 brachytherapy	Retrospective analysis	125I Plaque Brachytherapy for Anterior Uveal Melanomas	15002010		136
283	Ruthenium-106 brachytherapy	Retrospective study	Echographic Follow-Up of Malignant Melanoma of the Choroid After Brachytherapy With 106Ru	14704943		65
284	Ruthenium-106 brachytherapy +TTT	Consecutive study	Combined plaque radiotherapy and transpupillary thermotherapy in choroidal melanoma: 5 years’ experience	14609837		50
285	Iodine-125 brachytherapy	Retrospective, nonrandomized comparative study	Iodine Brachytherapy as an Alternative to Enucleation for Large Uveal Melanomas	14597534		121
286	TTT	HERAUSNEHMEN	Transpupillary Thermotherapy Versus Plaque Radiotherapy for Suspected Choroidal Melanomas	14597531		36
287	Mehrere Therapien	Retrospective study	Tumour Regression of Uveal Melanoma After ruthenium-106 Brachytherapy or Stereotactic Radiotherapy With Gamma Knife or Linear Accelerator	12913319		211
288	Stereotactic radiotherapy (SRT)	Non-randomized, retrospective study	Metastasis-free Survival Following Treatment for Uveal Melanoma With Either Stereotactic Radiosurgery or Enucleation	12859266		196
289	LINAC stereotactic radiosurgery	Retrospective study	LINAC Based Stereotactic Radiotherapy of Uveal Melanoma: 4 Years Clinical Experience	12812851		90
290	Gamma knife	Prospective study	[Stereotactic Radiosurgery Using the Gamma Knife for Large Uveal Melanomas]	12589456	2003	100
291	Proton beam therapy	Prospective study	Long-term Risk of Local Failure After Proton Therapy for choroidal/ciliary Body Melanoma	12545676	2002	1922
292	Ruthenium-106 brachytherapy	Retrospective study	[Late complications of choroidal melanoma brachytherapy and possibility of their prevention].	29543192		200
293	LINAC stereotactic radiosurgery	Retrospective study	Fractionated stereotactic radiotherapy with linear accelerator for uveal melanoma--preliminary Vienna results.	10394403		21
294		Doppelte Studie
295	Ruthenium-106 brachytherapy	Retrospective comparative case series	BRACHYTHERAPY OF CHOROIDAL MELANOMAS LESS THAN 10 MM IN LARGEST BASAL DIAMETER Comparison of 10-mm and 15-mm Ruthenium Plaques	32649948		164
296	Ruthenium-106 brachytherapy	Retrospective study	Forty-year prognosis after plaque brachytherapy of uveal melanoma	32647177		677
297		Retrospective medical chart review	LARGE UVEAL MELANOMA (≥10 MM THICKNESS): Clinical Features and Millimeter-by-Millimeter Risk of Metastasis in 1311 Cases. The 2018 Albert E. Finley Lecture	29528980		1311
298	Proton beam therapy	?	Preliminary results of proton beam irradiation of macular and paramacular melanomas (1984)	6329261	1984	60
299	Ruthenium-106 brachytherapy	?	[Comparison between surgical and conservative treatment (106Ru/106Rh beta rays) of choroidal melanoma calculated by survival rate and survival time using the life table method (author's transl)]	7453019	1980	131
300	Ruthenium-106 brachytherapy	Retrospective analysis	[Retrospective Analysis of ruthenium-106 Brachytherapy for Small and Medium-Sized Malignant Melanoma of the Posterior Choroid]	12022004		52
301		Doppelte Studie
302	Iodine-125 brachytherapy	Retrospective review	Posttreatment Visual Acuity in Patients Treated With Episcleral Plaque Therapy for Choroidal Melanomas: Dose and Dose Rate Effects	11958893		43
303	Ruthenium-106 brachytherapy	Retrospective study	Does Escalation of the Apical Dose Change Treatment Outcome in Beta-Radiation of Posterior Choroidal Melanomas With 106Ru Plaques?	11955750		48
304	Iodine-125 brachytherapy	Retrospective study	[Conservative Treatment of Choroidal Melanoma Using iodine-125 Brachytherapy, Technique and Preliminary Analysis of 78 Patients]	11797294	2001	78
305	Iodine-125 brachytherapy	Retrospective study	[Iodine-125 Brachytherapy and Trans-Scleral Tumor Resection in Large Uveal Melanomas]	11552413		87
306	Palladium-103	Consecutive case series	Plaque Radiation Therapy for Malignant Melanoma of the Iris and Ciliary Body	11530044		22
307	Proton beam therapy	Retrospective review	Proton Radiation Therapy for Medium and Large Choroidal Melanoma: Preservation of the Eye and Its Functionality	11240247		78
308	Iodine-125 brachytherapy	Retrospective review	Iodine-125 episcleral plaque therapy in uveal melanoma	11202462		50
309	Iodine-125 brachytherapy	Observational case series within a randomized, multicenter study	Collaborative Ocular Melanoma Study (COMS) Randomized Trial of I-125 Brachytherapy for Medium Choroidal Melanoma. I. Visual Acuity After 3 Years COMS Report No. 16	11158813		623
310	Plaque brachytherapy	Retrospective study	Plaque Radiotherapy for Management of Ciliary Body and Choroidal Melanoma With Extraocular Extension	11004266		17
311	Gamma knife	Consecutive study	[Stereotaxic Precision Irradiation of Large Uveal Melanomas With the Gamma Knife] - Erste Ergebnisse von Studie 290	10994330		35
312	Plaque brachytherapy	Retrospective study	Plaque Radiotherapy for Uveal Melanoma: Long-Term Visual Outcome in 1106 Consecutive Patients	10980767		1106
313	Palladium-103	?	Tumour Location Affects the Incidence of Cataract and Retinopathy After Ophthalmic Plaque Radiation Therapy	10966970	2000	69
314	Gamma knife	Prospective cohort study	Stereotactic Radiosurgery of Large Uveal Melanomas With the Gamma-Knife	10889116		35
315	Gamma knife	Prospective phase I/II study	Local tumor control and morbidity after one to three fractions ofstereotactic external beam irradiation for uveal melanoma	10799725	2000	62
316	Ruthenium-106 brachytherapy	Retrospective descriptive study	Long-term follow-up of Ru-106/Rh-106brachytherapy for posterior uveal melanoma	10766281		140
317	Ruthenium-106 brachytherapy	Consecutive study	Results of ruthenium irradiation of uveal melanomas: the Dutchexperience	10665790	1999	101
318	Proton beam therapy	Retrospective analysis	Results of proton therapy of uveal melanomas treated in Nice	10477000		538
319	Plaque brachytherapy + Proton beam	Retrospective, nonrandomized comparative study	Comparison of episcleral plaque and proton beam radiation therapy for the treatment of choroidal melanoma	10442907		597
320	Proton beam therapy	Cohort study	Risk Factors for Radiation Maculopathy andPapillopathy after Intraocular Irradiation	10442906	1999	558
321	Plaque brachy/Enucleation Vergleich	Retrospective, non-randomized, com- parative survival study	Survival following enucleation versus plaque radiotherapy in statistically matched subgroups of patients with choroidal melanomas: results in patients treated between 1980 and 1987	10424306		734
322	Iodine-125 brachytherapy	Consecutive study	Choroidal MelanomasWith a Collar-Button Configuration	10369588	1999	93
323	Plaque brachytherapy	Retrospective study	Radiation complications and tumor control after plaque radiotherapy of choroidal melanoma with macular involvement.	10334352		630
324	Plaque brachytherapy	Retrospective study	Radiation retinopathy following plaque radiotherapy for posterior uveal melanoma.	10326957		1300
325	Palladium-103	Phase-I (nonrandomized) clinical trial	Palladium-103 Plaque Radiotherapy forChoroidal Melanoma	10080222		80
326	Plaque brachytherapy	Retrospective study	Plaque Radiotherapy of Uveal MelanomaWith Predominant Ciliary Body Involvement	10037560		136
327		Case report	Correlation of Pathological Finding with DoseDistribution in a Case of Intraocular ChoroidalMelanoma Treated by Stereotactic Radiosurgery	11093373		Case report
328	Plaque brachytherapy	Retrospective, nonrandomized comparative study	Long-term survival in choroidal and ciliary body melanoma after enucleation versus plaque radiation therapy.	9754175		97
329	Proton beam therapy	Retrospective study	Predictive factors for the development of rubeosis following proton beam radiotherapy for uveal melanoma	9422926		127
330	Ruthenium-106 brachytherapy	Retrospective study	Results following episcleral ruthenium plaque radiotherapy for posterior uveal melanoma	9088393		266
331	Proton beam therapy	Retrospective analysis	[Initial results of proton therapy in choroidal melanoma at the d'Orsey Center for Proton Therapy; the first 464 cases].	9295876		612
332	Ruthenium-106 brachytherapy	Consecutive study	Ruthenium-106 eye plaque brachytherapy in the conservative treatment of uveal melanoma: evaluation of 175 patients treated with 150 Gy from 1981-1989.	9205894	1997	175
333	Proton beam therapy	Consecutive study	Results of proton radiotherapy for uveal melanomas	9205891	1997	1351
334		Doppelte Studie
335		Doppelte Studie
336	Iodine-125 brachytherapy	Clinical study	[Iodine-125-brachytherapy of malignant choroid melanoma. II: Long-term functional outcome]	8965481		19
337	Iodine-125 brachytherapy	Prospective, nonrandomized study	125I plaque therapy for uveal melanoma. Analysis of the impact of time and dose factors on local control	8635107	1990	150
338	Iodine-125 /endoresection Vergleich	Retrospective analysis	Long term visual outcome of radiated uveal melanomas in eyes eligible for randomisation to enucleation versus brachytherapy	8814740		426
339	Gamma knife	Prospective, nonrandomized study	Gamma Knife stereotactic radiosurgery for uveal melanoma: clinical results after 2 years	9032863	1996	36
340	Proton beam therapy	Consecutive study	Proton therapy in ophthalmology: status report and problems encountered	8949783	1996	485
341	Proton beam therapy	Prospective, randomized study	Initial results with one-year minimum follow-up of the first 146 patients with a uveal melanoma treated with protons at CPO (Orsay)	8949782	1995	146
342	Gamma knife	Case series	Stereotactic radiosurgery of uveal melanomas: preliminary results with Gamma Knife treatment	8584842		12
343	Ruthenium-106 brachytherapy	Retrospective study	Radiation effects on the optic nerve observed after brachytherapy of choroidal melanomas with 106Ru/106Rh plaques	7926883		93
344	Helium ion radiation	Retrospective analysis	Anterior segment complications after helium ion radiation therapy for uveal melanoma. Radiation cataract.	8311772		129
345	Palladium-103	Clinical trial (phase 1)	Palladium 103 plaque radiotherapy for uveal melanoma. Clinical experience.	8115147		23
346	Helium Ions versus Iodine 125 Brachytherapy	Prospective, randomized study	Helium ions versus iodine 125 brachytherapy in the management of uveal melanoma. A prospective, randomized, dynamically balanced trial	8414414	1993	184
347	Ruthenium-106 brachytherapy	Retrospective study	Rates of local control, metastasis, and overall survival in patients with posterior uveal melanomas treated with ruthenium-106 plaques	8248556		199
348	Iodine-125 brachytherapy	?	Treatment of choroidal melanoma with I-125 plaque	8330991	1993	144
349	Iodine-125 brachytherapy	Retrospective analysis	High intensity 125-iodine (125I) plaque treatment of uveal melanoma.	8330990		239
350	Iodine-125 brachytherapy	Retrospective analysis	Radiotherapy of malignant melanoma of the uvea with I-125 seeds	1488887		19
351	Plaque brachytherapy	Retrospective chart review	Choroidal melanoma responses after brachytherapy treatment.	1471496		85
352	Iodine-125 brachytherapy	Retrospective chart review	Iodine-125 irradiation of choroidal melanoma: clinical experience from the Prince of Wales and Sydney Eye Hospitals.	1445109		53
353	Iodine-125 brachytherapy	Retrospective study	Long-term results of iodine 125 irradiation of uveal melanoma.	1594224		64
354	Plaque brachytherapy	Consecutive study	Episcleral plaque radiotherapy in the treatment of uveal melanomas.	1526863	1992	85
355	Plaque brachytherapy	Retrospective analysis	Changes in height of choroidal melanomas after plaque therapy	2378844		82
356	Iodine-125 brachytherapy	Clinical study	Episcleral radioactive plaque therapy: initial clinical experience with 56 patients	2346123		56
357	Proton beam therapy	Consecutive study	Conservative treatment of uveal melanoma: local recurrence after proton beam therapy.	2550395	1989	23
358	Iodine-125 brachytherapy	?	Choroidal melanoma: I-125 plaque therapy	3420267	1988	58
359	Proton beam therapy	Consecutive study	Conservative treatment of uveal melanoma: probability of eye retention after proton treatment.	2843486	1988
360	Ruthenium-106 brachytherapy	Clinical study	106Ru/106Rh plaque radiotherapy for malignant melanomas of the choroid. With follow-up results more than 5 years	3402313		227
361	Iodine-125 brachytherapy	Clinical study	Choroidal melanoma treatment with iodine 125 brachytherapy	3310986		26
362	Iodine-125 brachytherapy	Prospective study	[Treatment of choroid melanoma with a radioactive iodine 125 plaque: initial results of a pilot study].	3302513		9
363	Ruthenium-106 brachytherapy	Retrospective study	Results after beta-irradiation (106Ru/106Rh) of choroidal melanomas. Twenty years' experience	3565313		309
364	Ruthenium-106 brachytherapy	?	[10 years' experience with ruthenium 106/rhodium 106 treatment of malignant melanoma of the choroid--report on 264 irradiated tumors].	3531691	1986	264
365	Proton beam therapy	Retrospective study	Current results of proton beam irradiation of uveal melanomas	2984625		241
366	Ruthenium-106 brachytherapy	Consecutive study	[Treatment of malignant melanomas of the uvea with 106-ruthenium applicators. Report on the first 100 Essen cases]	6527503	1984	100
367	Iodine-125 brachytherapy	Clinical experience	Iodine-125 irradiation of choroidal melanoma. Clinical experience	6521999		29
368	Ruth-106/ Enucleation Vergleich	Retrospective study	[Survival after treatment for malignant choroidal melanoma: comparison between conservative therapy (Ru106/Rh106 applicator) and enucleation with and without postoperative irradiation to the orbit; 1960 to 1979].	6708380		1501
369	Proton beam therapy	Consecutive study	Proton beam irradiation of uveal melanomas. Results of 5 1/2-year study	6284097	1982	76
370	Proton beam therapy	HERAUSNEHMEN	Proton beam irradiation. An alternative to enucleation for intraocular melanomas.	6251410
371	Proton beam therapy	HERAUSNEHMEN	Proton irradiation of choroidal melanomas. Preliminary results	99132
372		Doppelte Studie
373		Doppelte Studie
374	Iodine-125 brachytherapy	Retrospective review	Glaucoma After Iodine-125 Brachytherapy for Uveal Melanoma: Incidence and Risk Factors	31688338		374
375	Iodine-125 brachytherapy	Retrospective study	Iodine-125 Episcleral Plaque Brachytherapy for AJCC T4 Posterior Uveal Melanoma: Clinical Outcomes in 158 Patients	31559245		158
376	Ruthenium-106 brachytherapy	Retrospective study	Predicting Visual Acuity Deterioration and Radiation-Induced Toxicities After Brachytherapy for Choroidal Melanomas	31390850		226
377	Iodine-125 brachytherapy	Retrospective study	Outcomes of I-125 Brachytherapy for Uveal Melanomas Depending on Irradiation Dose Applied to the Tumor Apex - A Single Institution Study	30662476		344
378	Iodine-125 brachytherapy	Retrospective study	Radiobiological Doses, Tumor, and Treatment Features Influence on Outcomes After Epiescleral Brachytherapy. A 20-year Retrospective Analysis From a Single-Institution: Part II	30237818		243
379	Iodine-125 brachytherapy	Retrospective study	Radiobiological Doses, Tumor, and Treatment Features Influence on Local Control, Enucleation Rates, and Survival After Epiescleral Brachytherapy. A 20-year Retrospective Analysis From a Single-Institution: Part I	30237817		243
380	Iodine-125 brachytherapy	Prospective cohort study	Visual Outcome After Posterior Uveal Melanoma Episcleral Brachytherapy Including Radiobiological Doses	29789761	2018	243
381	Mehrere Therapien	Longitudinal epidemiological study	Uveal Melanoma: 5-Year Update on Incidence, Treatment, and Survival (SEER 1973-2013)	29765944
382	Ruthenium-106 brachytherapy	Retrospective study	Ruthenium Brachytherapy for Uveal Melanoma - Single Institution Experience	29441099		126
383		Doppelte Studie
384	Ruthenium-106 brachytherapy	Retrospective study	Brachytherapy of Uveal Melanomas With Ruthenium-106 Plaques	28125874		19
385	Ruthenium-106 brachytherapy	Retrospective study	Ruthenium-106 Brachytherapy for Thick Uveal Melanoma: Reappraisal of Apex and Base Dose Radiation and Dose Rate	26985199		51
386	Mehrere Therapien	Retrospective study	Clinical Characteristics of 582 Patients With Uveal Melanoma in China	26645696		582
387	Iodine-125 brachytherapy	Retrospective study	Outcomes and Control Rates for I-125 Plaque Brachytherapy for Uveal Melanoma: A Community-Based Institutional Experience	24734198		107
388	Iodine-125 brachytherapy	Retrospective study	Long-term Followup Comparing Two Treatment Dosing Strategies of (125) I Plaque Radiotherapy in the Management of small/medium Posterior Uveal Melanoma	23533708		101
389	Proton beam therapy	Retrospective study	Proton Beam Radiotherapy in the Management of Uveal Melanoma: Clinical Experience in Scotland	19668544		76
390	Iodine-125 brachytherapy	Longitudinal prospective study	Iodine-125 Radiotherapy for Choroidal Melanoma	18837877		28
391	Iodine-125 brachytherapy	Retrospective study	Radiation Complications and Tumor Control After 125I Plaque Brachytherapy for Ocular Melanoma	16111577		156
392		Doppelte Studie
393	Proton beam therapy	Randomized Controlled Trial (RCT)	A randomized controlled trial of varying radiation doses in the treatment of choroidal melanoma	10865313		188
394	Proton beam therapy	Retrospective study	Proton irradiation of malignant uveal melanoma. A five year follow-up of patients treated in Uppsala, Sweden	10052109		20
395	Proton beam therapy	Retrospective study	Visual-field deficits associated with proton beam irradiation for parapapillary choroidal melanoma	8628541		59
396	Plaque brachytherapy	Retrospective study	Impact of enucleation versus plaque radiotherapy in the management of juxtapapillary choroidal melanoma on patient survival	8123617		265
397	Plaque brachytherapy	Prospective study	Palladium-103 versus iodine-125 for ophthalmic plaque radiotherapy	8244814		15
398	Proton beam therapy	Retrospective study	Radiation maculopathy after proton beam irradiation for choroidal melanoma	1325044		218
399	Ruthenium-106 brachytherapy	Retrospective Randomized Study	[Choroid melanoma. A retrospective randomized comparative study of ruthenium irradiation vs enucleation]	1614086		112
400	Iodine-125 brachytherapy	Retrospective study	Iodine-125 radiation of posterior uveal melanoma	3431832		28
401	Proton beam therapy	Retrospective study	Long-term results of proton beam irradiated uveal melanomas	3035451		128
402	Ruthenium-106 brachytherapy	Retrospective study	Results after beta-irradiation (106Ru/106Rh) of choroidal melanomas: 20 years' experience	3790487		309
403	Proton beam therapy	Retrospective study	Visual outcome after proton beam irradiation of uveal melanoma	3014415		440
404	Proton therapy/ Enucleation	Retrospective study	Comparison of survival rates for patients with uveal melanoma after treatment with proton beam irradiation or enucleation	2983558		516
405	Iodine-125 brachytherapy	Prospective randomized trial	Ten-Year Follow-up of Fellow Eyes of Patients Enrolled in Collaborative Ocular Melanoma Study Randomized Trials COMS Report No. 22	15121376	2003	657
[truncated: 7 more columns]

## Sheet: List
List of therapies for drop down menu
Proton beam therapy
Cyber knife
Gamma knife
Beam radiation
Ruthenium-106 brachytherapy
Iodine-125 brachytherapy
Plaque brachytherapy
Palladium-103
LINAC stereotactic radiosurgery
Iodine-125 /endoresection Vergleich
Iodine-125 /Ruthenium-106 Vergleich
Iodine-125 /Stereotactic radiotherapy (SRT) Vergleich
Stereotactic radiotherapy (SRT)
