# Supplementary material for: Evaluation of ocular and systemic endpoints after radiation of posterior uveal melanoma – A systematic review and meta-analysis
Source: Heliyon. 2024 Aug 22;10(18):e36468. doi: 10.1016/j.heliyon.2024.e36468 (PMC11414481; doi:10.1016/j.heliyon.2024.e36468)
Supplement: Multimedia component 2 [file mmc2.xlsx]

## Sheet: PubMed_Medline
Data origin	Database	MEDLINE via PubMed
	Provider	U.S. National Institutes of Health's National Library of Medicine (NIH/NLM)
	Date of search	16.07.2020
	Database Update	Weekly update until 31.01.2022
Limiters	Languages	All
	Search period	Publications from 01.01.2000 - 31.12.2021
	Type of publication	RCT, cohort studies (pro- and retrospective), case-control studies
Hits	Number of hits on 16.07.2020	11520 (with duplicates)
	Weekly update until end of search period (31.12.2021)	Additional 164 studies
Search strategy	Genaue Suchstrategie hierher kopieren
	Search	Search string	Items found
	Therapy	(((((uveal melanoma[MeSH Terms]) OR "uveal melanoma")) OR ((choroidal melanoma[MeSH Terms]) OR "choroidal melanoma")) AND ((therapy[MeSH Terms]) OR "therapy")	3260
	Therapy+Treatment	((uveal melanoma[MeSH Terms]) OR „uveal melanoma“) OR ((choroidal melanoma[MeSH Terms]) OR „choroidal melanoma“) AND (((therapy[MeSH Terms]) OR „therapy“) OR (treatment[MeSH Terms]) OR „treatment“)))	4073
	Proton therapy	(((((((uveal melanoma[MeSH Terms]) OR "uveal melanoma")) OR ((Choroidal melanoma[MeSH Terms]) OR "Choroidal melanoma")) AND ((proton therapy[MeSH Terms]) OR "proton therapy"))))	202
	Gamma knife	((((((((uveal melanoma[MeSH Terms]) OR "uveal melanoma")) OR ((Choroidal melanoma[MeSH Terms]) OR "Choroidal melanoma")) AND ((gamma knife[MeSH Terms]) OR "gamma knife")))))	147
	Radiotherapy	(((((uveal melanoma[MeSH Terms]) OR "uveal melanoma")) OR ((Choroidal melanoma[MeSH Terms]) OR "Choroidal melanoma")) AND ((radiotherapy[MeSH Terms]) OR "radiotherapy"))	1933
	Brachytherapy	((((((uveal melanoma[MeSH Terms]) OR "uveal melanoma")) OR ((Choroidal melanoma[MeSH Terms]) OR "Choroidal melanoma")) AND ((brachytherapy[MeSH Terms]) OR "brachytherapy")))	1105
	Cyber knife	((((((((uveal melanoma[MeSH Terms]) OR "uveal melanoma")) OR ((Choroidal melanoma[MeSH Terms]) OR "Choroidal melanoma")) AND ((cyber knife[MeSH Terms]) OR "cyber knife")))))	5
	Radiosurgery	(((((uveal melanoma[MeSH Terms]) OR "uveal melanoma")) OR ((Choroidal melanoma[MeSH Terms]) OR "Choroidal melanoma")) AND ((radiosurgery[MeSH Terms]) OR "radiosurgery"))	149
	Stereotactic radiosurgery	(((((uveal melanoma[MeSH Terms]) OR "uveal melanoma")) OR ((Choroidal melanoma[MeSH Terms]) OR "Choroidal melanoma")) AND ((stereotactic radiosurgery[MeSH Terms]) OR " stereotactic radiosurgery"))	143
	Iodine-125	(((((uveal melanoma[MeSH Terms]) OR "uveal melanoma")) OR ((Choroidal melanoma[MeSH Terms]) OR "Choroidal melanoma")) AND ((Iodine-125[MeSH Terms]) OR "Iodine-125"))	244
	Ruthenium-106	(((((uveal melanoma[MeSH Terms]) OR "uveal melanoma")) OR ((Choroidal melanoma[MeSH Terms]) OR "Choroidal melanoma")) AND ((Ruthenium-106[MeSH Terms]) OR "Ruthenium-106"))	133
	Beam radiation	(((((uveal melanoma[MeSH Terms]) OR "uveal melanoma")) OR ((Choroidal melanoma[MeSH Terms]) OR "Choroidal melanoma")) AND ((Beam radiation[MeSH Terms]) OR "Beam radiation"))	126
