# Supplementary material for: Evaluation of ocular and systemic endpoints after radiation of posterior uveal melanoma – A systematic review and meta-analysis
Source: Heliyon. 2024 Aug 22;10(18):e36468. doi: 10.1016/j.heliyon.2024.e36468 (PMC11414481; doi:10.1016/j.heliyon.2024.e36468)
Supplement: Multimedia component 3 [file mmc3.xlsx]

## Sheet: Study selection - 20
Characteristics of the included studies
Total number of patients
Author	Country (year)	Study design	Type of radiotherapy	No. Patients	Patient characteristics male/ female (%); age (mean)	Outcomes
Randomized, controlled clinical trial (RCT)
Jampol et al.	USA (2002)	Randomized, controlled, clinical trial	I-125 brachytherapie vs. enukleation	638 (only brachytherapy)	m 50%/ f 50%; 61 years (median)	Local tumor control Enucleation
Nanda et al.	USA (2002)	Randomized, controlled, clinical trial	I-125 brachytherapie vs. enucleation	657 (only brachytherapy)	m 50%/ f 50%; 61 years (median)	Visus
Prospective, non-randomized studies
Sánchez-Tabernero et al.	Spain (2017)	Prospective, consecutive, interventional case series	I-125 brachytherapie	311	m 46%/ f 54%; 59.2 years	Local tumor control
Polishchuk et al.	USA (2016)	Prospective cohort study	Proton beam radiation therapy	645	m 51%/ f 49%; 60.3 years	Visus
Marinkovic et al.	Netherlands (2016)	Prospective case-control study	Ruthenium-106 brachytherapy (Comparision with Ru-106 + TTT)	253	m 46%/ f 54%; 63.5 years	Local tumor control Survival Eye preservation Visus Metastasis
Lane et al.	USA (2015)	Prospective cohort study	Proton beam radiation therapy	3088	m 49.9%/ f 51.1%; 61.3 years (median)	Survival
Mishra et al.	USA (2013)	Prospective cohort study	Proton beam radiation therapy	704	m 49.6%/ f 50.4%; 60 years	Neovascular glaukoma
García-Álvarez et al.	Spain (2012)	Prospective cohort study	I-125 brachytherapie vs. enukleation	126	m 53 %/ f 47 %; 58.3 years	Local tumor control Visus Eye preservation Survival
Muller et al.	Netherlands (2011)	Prospective cohort study	Fractionated stereotactic radiation therapy (fSRT)	102	m 57%/ f 43%; 63 years (median)	Local tumor control Visus Radiation side effects Metastasis free survival
Mosci et al.	Italy (2008)	Prospective cohort study	Proton beam radiation therapy	368	m 49.5%/ f 50.5%; 62.3 years	Local tumor control Eye preservation Survival
Muller et al.	Netherlands (2005)	Prospective cohort study	Fractionated stereotactic radiation therapy (fSRT)	38	m 55%/ f 45%; 61 years	Local tumor control Visus Radiation side effects
Damato et al.	UK (2005)	Prospective cohort study	Ru-106 brachytherapie	458	m 43%/ f 57%; 60.9 years	Visus
Damato et al.	UK (2005)	Prospective cohort study	Ru-106 brachytherapie	458	m 43%/ f 57%; 60.9 years	Local tumor control
Höcht et al.	Germany (2004)	Prospective cohort study	Proton beam radiation therapy	245	m/f n.a.; 58.5 years	Local tumor control Eye preservation Radiation side effects
Mueller et al.	Germany (2003)	Prospective cohort study	Gamma knife	100	m 51%/ f 49%; 62 years	Local tumor control Radiation side effects (Rubeosis iridis/secondary glaucoma) Enucleation Visus
Miguel et al.	Spain (2018)	Prospective cohort study	I-125 brachytherapie vs. enucleation	185	m 44%/f 56%; 61 years	Visus
Gragoudas et al.	USA (2002)	Prospective cohort study	Proton beam radiation therapy	2069	m 49%/f 51%; 61 years	Local tumor control Survival Visus Enucleation
Retrospective, non -randomized studies
Dunavoelgyi et al.	Austria (2011)	Retrospective cohort study	Hypofractionated stereotactic radiation therapy (fSRT)	212	m 57%/ f 43%; 60.0 years	Local tumor control Enucleation Metastasis Survival
Krohn et al.	Norway (2007)	Retrospective cohort study	I-125 Brachytherapie	108	m 49%/ f 59%; 66 years (median)	Visus Eye preservation Radiation side effects Survival
Damato et al.	UK (2005)	Retrospective cohort study	Proton beam radiation therapy	349	m 54%/ f 46%; 57.7 years	Local tumor control Visus Metastasis free survival
				total
				4979

## Sheet: Table 1 - RCTs
Author	Country (year)	Study design	Type of radiotherapy	No. Patients	Patient characteristics male/ female (%); age (mean)	Outcomes
Jampol et al.	USA (2002)	Randomized, controlled, clinical trial	I-125 brachytherapie vs. enukleation	638 (only brachytherapy)	m 50%/ f 50%; 61 years (median)	Local tumor control Enucleation
Nanda et al.	USA (2002)	Randomized, controlled, clinical trial	I-125 brachytherapie vs. enucleation	657 (only brachytherapy)	m 50%/ f 50%; 61 years (median)	Visus

## Sheet: Table 2 - NRSI
Author	Country (year)	Study design	Type of radiotherapy	No. Patients	Patient characteristics male/ female (%); age (mean)	Outcomes
Prospective, non-randomized studies
Sánchez-Tabernero et al.	Spain (2017)	Prospective, consecutive, interventional case series	I-125 brachytherapie	311	m 46%/ f 54%; 59.2 years	Local tumor control
Polishchuk et al.	USA (2016)	Prospective cohort study	Proton beam radiation therapy	645	m 51%/ f 49%; 60.3 years	Visus
Marinkovic et al.	Netherlands (2016)	Prospective case-control study	Ruthenium-106 brachytherapy (Comparision with Ru-106 + TTT)	253	m 46%/ f 54%; 63.5 years	Local tumor control Survival Eye preservation Visus Metastasis
Lane et al.	USA (2015)	Prospective cohort study	Proton beam radiation therapy	3088	m 49.9%/ f 51.1%; 61.3 years (median)	Survival
Mishra et al.	USA (2013)	Prospective cohort study	Proton beam radiation therapy	704	m 49.6%/ f 50.4%; 60 years	Neovascular glaucoma
García-Álvarez et al.	Spain (2012)	Prospective cohort study	I-125 brachytherapie vs. enukleation	126	m 53 %/ f 47 %; 58.3 years	Local tumor control Visus Eye preservation Survival
Muller et al.	Netherlands (2011)	Prospective cohort study	Fractionated stereotactic radiation therapy (fSRT)	102	m 57%/ f 43%; 63 years (median)	Local tumor control Visus Radiation side effects Metastasis free survival
Mosci et al.	Italy (2008)	Prospective cohort study	Proton beam radiation therapy	368	m 49.5%/ f 50.5%; 62.3 years	Local tumor control Eye preservation Survival
Muller et al.	Netherlands (2005)	Prospective cohort study	Fractionated stereotactic radiation therapy (fSRT)	38	m 55%/ f 45%; 61 years	Local tumor control Visus Radiation side effects
Damato et al.	UK (2005)	Prospective cohort study	Ru-106 brachytherapie	458	m 43%/ f 57%; 60.9 years	Visus
Damato et al.	UK (2005)	Prospective cohort study	Ru-106 brachytherapie	458	m 43%/ f 57%; 60.9 years	Local tumor control
Höcht et al.	Germany (2004)	Prospective cohort study	Proton beam radiation therapy	245	m/f n.a.; 58.5 years	Local tumor control Eye preservation Radiation side effects
Mueller et al.	Germany (2003)	Prospective cohort study	Gamma knife	100	m 51%/ f 49%; 62 years	Local tumor control Radiation side effects (Rubeosis iridis/secondary glaucoma) Enucleation Visus
Miguel et al.	Spain (2018)	Prospective cohort study	I-125 brachytherapie vs. enucleation	185	m 44%/f 56%; 61 years	Visus
Gragoudas et al.	USA (2002)	Prospective cohort study	Proton beam radiation therapy	2069	m 49%/f 51%; 61 years	Local tumor control Survival Visus Enucleation
Retrospective, non -randomized studies
Dunavoelgyi et al.	Austria (2011)	Retrospective cohort study	Hypofractionated stereotactic radiation therapy (fSRT)	212	m 57%/ f 43%; 60.0 years	Local tumor control Enucleation Metastasis Survival
Krohn et al.	Norway (2007)	Retrospective cohort study	I-125 Brachytherapie	108	m 49%/ f 59%; 66 years (median)	Visus Eye preservation Radiation side effects Survival
Damato et al.	UK (2005)	Retrospective cohort study	Proton beam radiation therapy	349	m 54%/ f 46%; 57.7 years	Local tumor control Visus Metastasis free survival
